# Supplementary material for: The Inherent Coupling of Intrinsically Disordered Regions in the Multidomain Receptor Tyrosine Kinase KIT
Source: Int J Mol Sci. 2022 Jan 29;23(3):1589. doi: 10.3390/ijms23031589 (PMC8835827; doi:10.3390/ijms23031589)
Supplement: Supplementary file 1 [file ijms-23-01589-s001.zip]

Archive with 1 entries (1 files):
- ijms-1566029-supplementary.pdf
